# Supplementary material for: Evaluation of flow, supply, and demand for noise reduction in urban area, Hamadan in Iran
Source: PLoS One. 2024 Jun 20;19(6):e0303581. doi: 10.1371/journal.pone.0303581 (PMC11189222; doi:10.1371/journal.pone.0303581)
Supplement: S1 File — (XLSX) [file pone.0303581.s001.xlsx]

## Sheet: demand_zonal statistics
Rowid	NAME_NUMBE	COUNT	AREA	MIN	MAX	RANGE	MEAN	STD	SUM
1	101	11400	285000	84.0582	84.0582	0	84.0582	0	958264
2	102	13008	325200	85.4105	85.4105	0	85.4105	2.1406e-05	1.11102e+06
3	103	20884	522100	82.1646	82.1646	0	82.1646	0	1.71593e+06
4	104	28581	714525	85.1435	85.1435	0	85.1435	0	2.43349e+06
5	105	19063	476575	77.3323	77.3323	0	77.3323	0	1.47419e+06
6	106	17049	426225	79.2673	79.2673	0	79.2673	4.4865e-05	1.35143e+06
7	107	25899	647475	80.8254	80.8254	0	80.8254	4.1282e-05	2.0933e+06
8	108	22777	569425	82.9295	82.9295	0	82.9295	0	1.88888e+06
9	109	30243	756075	83.3912	83.3912	0	83.3912	3.78265e-05	2.522e+06
10	110	27146	678650	83.3093	83.3093	0	83.3093	5.06851e-05	2.26151e+06
11	111	26900	672500	50.7091	50.7091	0	50.7091	3.20212e-05	1.36407e+06
12	112	22516	562900	51.7591	51.7591	0	51.7591	0	1.16541e+06
13	113	42760	1069000	81.7912	81.7912	0	81.7912	0	3.49739e+06
14	114	56271	1406775	80.5472	80.5472	0	80.5472	0	4.53247e+06
15	115	22623	565575	79.5126	79.5126	0	79.5126	4.12874e-05	1.79881e+06
16	116	40746	1018650	70.7394	70.7394	0	70.7394	5.07332e-05	2.88235e+06
17	117	940	23500	0	0	0	0	0	0
18	118	2967	74175	25.2232	25.2232	0	25.2232	0	74837.2
19	119	18818	470450	43.219	43.219	0	43.219	9.9091e-06	813296
20	201	28707	717675	80.8732	80.8732	0	80.8732	0	2.32163e+06
21	202	12680	317000	81.2028	81.2028	0	81.2028	1.23125e-05	1.02965e+06
22	203	21854	546350	77.3895	77.3895	0	77.3895	0	1.69127e+06
23	204	21225	530625	70.871	70.871	0	70.871	0	1.50424e+06
24	205	22273	556825	50.8224	50.8224	0	50.8224	0	1.13197e+06
25	206	32226	805650	77.0716	77.0716	0	77.0716	0	2.48371e+06
26	207	21480	537000	52.4968	52.4968	0	52.4968	0	1.12763e+06
27	208	31206	780150	77.9647	77.9647	0	77.9647	4.87745e-05	2.43297e+06
28	209	25273	631825	78.3915	78.3915	0	78.3915	0	1.98119e+06
29	210	56742	1418550	79.6274	79.6274	0	79.6274	0	4.51822e+06
30	211	61049	1526225	78.1755	78.1755	0	78.1755	5.71819e-05	4.77254e+06
31	212	24449	611225	78.2426	78.2426	0	78.2426	3.71301e-05	1.91295e+06
32	213	19617	490425	82.3509	82.3509	0	82.3509	4.80225e-05	1.61548e+06
33	214	25013	625325	80.4157	80.4157	0	80.4157	4.47401e-05	2.01144e+06
34	215	31320	783000	53.568	53.568	0	53.568	2.00625e-05	1.67775e+06
35	216	37851	946275	74.9907	74.9907	0	74.9907	0	2.83847e+06
36	217	25614	640350	44.6479	44.6479	0	44.6479	1.12357e-05	1.14361e+06
37	301	15202	380050	27.3927	27.3927	0	27.3927	0	416424
38	302	30263	756575	82.3438	82.3438	0	82.3438	0	2.49197e+06
39	303	35864	896600	28.3253	28.3253	0	28.3253	1.41662e-05	1.01586e+06
40	304	35031	875775	80.231	80.231	0	80.231	4.62468e-05	2.81057e+06
41	305	28119	702975	57.5778	57.5778	0	57.5778	0	1.61903e+06
42	306	40299	1007475	56.2465	56.2465	0	56.2465	0	2.26668e+06
43	307	36267	906675	81.2667	81.2667	0	81.2667	0	2.9473e+06
44	308	39930	998250	81.0748	81.0748	0	81.0748	0	3.23732e+06
45	309	33359	833975	79.0932	79.0932	0	79.0932	6.75198e-05	2.63847e+06
46	310	29407	735175	52.5648	52.5648	0	52.5648	0	1.54577e+06
47	311	33580	839500	81.1283	81.1283	0	81.1283	4.54544e-05	2.72429e+06
48	312	12337	308425	28.1417	28.1417	0	28.1417	1.29805e-05	347184
49	313	47591	1189775	79.5473	79.5473	0	79.5473	6.00793e-05	3.78573e+06
50	314	41804	1045100	77.9668	77.9668	0	77.9668	0	3.25932e+06
51	315	38220	955500	52.6327	52.6327	0	52.6327	3.70719e-05	2.01162e+06
52	316	10921	273025	27.6776	27.6776	0	27.6776	8.1086e-06	302267
53	317	164899	4122475	0	0	0	0	0	0
54	318	6333	158325	27.9655	27.9655	0	27.9655	8.81175e-06	177105
55	319	17679	441975	81.0842	81.0842	0	81.0842	0	1.43349e+06
56	320	25550	638750	79.0541	79.0541	0	79.0541	0	2.01983e+06
57	401	15584	389600	56.2261	56.2261	0	56.2261	3.26299e-05	876227
58	402	32387	809675	84.9244	84.9244	0	84.9244	0	2.75045e+06
59	403	40647	1016175	57.1313	57.1313	0	57.1313	0	2.32222e+06
60	404	30206	755150	87.6301	87.6301	0	87.6301	0	2.64695e+06
61	405	29306	732650	89.2575	89.2575	0	89.2575	0	2.61578e+06
62	406	31629	790725	88.2189	88.2189	0	88.2189	0	2.79027e+06
63	407	27241	681025	88.967	88.967	0	88.967	5.0075e-05	2.42355e+06
64	408	19923	498075	82.0484	82.0484	0	82.0484	0	1.63465e+06
65	409	42837	1070925	84.8587	84.8587	0	84.8587	0	3.63509e+06
66	410	36822	920550	85.0569	85.0569	0	85.0569	0	3.13197e+06
67	411	7663	191575	26.7318	26.7318	0	26.7318	1.01099e-05	204846
68	412	51684	1292100	85.4364	85.4364	0	85.4364	6.34053e-05	4.4157e+06
69	413	62520	1563000	85.6305	85.6305	0	85.6305	0	5.35362e+06
70	414	2849	71225	0	0	0	0	0	0
71	415	35458	886450	85.4653	85.4653	0	85.4653	3.50183e-05	3.03043e+06
72	416	32536	813400	54.0611	54.0611	0	54.0611	2.0246e-05	1.75893e+06
73	417	36093	902325	72.6786	72.6786	0	72.6786	0	2.62319e+06
74	418	500	12500	0	0	0	0	0	0
75	419	8212	205300	27.6972	27.6972	0	27.6972	0	227449

## Sheet: supply_zonal statistics
Rowid	NAME_NUMBE	COUNT	AREA	MIN	MAX	RANGE	MEAN	STD	SUM
1	101	11397	284925	1.30749	1.30749	0	1.30749	0	14901.4
2	102	13011	325275	2.05848	2.05848	0	2.05848	0	26782.8
3	103	20887	522175	1.95282	1.95282	0	1.95282	0	40788.6
4	104	28583	714575	2.07247	2.07247	0	2.07247	1.43167e-06	59237.5
5	105	19052	476300	2.25071	2.25071	0	2.25071	0	42880.6
6	106	17058	426450	2.11008	2.11008	0	2.11008	0	35993.8
7	107	25903	647575	1.89013	1.89013	0	1.89013	0	48960.2
8	108	22772	569300	1.79833	1.79833	0	1.79833	0	40951.6
9	109	30230	755750	1.20685	1.20685	0	1.20685	5.72972e-07	36482.9
10	110	27155	678875	1.42309	1.42309	0	1.42309	0	38644
11	111	26902	672550	1.59908	1.59908	0	1.59908	0	43018.5
12	112	22508	562700	1.89413	1.89413	0	1.89413	0	42633
13	113	42750	1068750	2.73871	2.73871	0	2.73871	1.99395e-06	117080
14	114	56266	1406650	3.21071	3.21071	0	3.21071	2.98621e-06	180654
15	115	22627	565675	1.07559	1.07559	0	1.07559	6.8624e-07	24337.3
16	116	40763	1019075	2.52484	2.52484	0	2.52484	0	102920
17	118	2975	74375	4.02329	4.02329	0	4.02329	0	11969.3
18	119	18799	469975	4.48869	4.48869	0	4.48869	0	84382.9
19	201	28712	717800	1.68216	1.68216	0	1.68216	0	48298.2
20	202	12678	316950	1.43852	1.43852	0	1.43852	0	18237.6
21	203	21857	546425	2.10056	2.10056	0	2.10056	1.13473e-06	45912
22	204	21226	530650	1.14444	1.14444	0	1.14444	0	24292
23	205	22276	556900	1.37056	1.37056	0	1.37056	7.8216e-07	30530.5
24	206	32227	805675	1.64118	1.64118	0	1.64118	0	52890.2
25	207	21465	536625	1.33772	1.33772	0	1.33772	0	28714.2
26	208	31225	780625	1.63097	1.63097	0	1.63097	0	50927.1
27	209	25268	631700	2.85939	2.85939	0	2.85939	1.68397e-06	72251
28	210	56750	1418750	3.06604	3.06604	0	3.06604	7.10378e-07	173998
29	211	61048	1526200	2.84254	2.84254	0	2.84254	3.32412e-06	173531
30	212	24455	611375	1.97578	1.97578	0	1.97578	0	48317.6
31	213	19623	490575	2.1023	2.1023	0	2.1023	8.75664e-07	41253.5
32	214	24990	624750	1.42572	1.42572	0	1.42572	0	35628.8
33	215	31307	782675	2.19433	2.19433	0	2.19433	1.04825e-06	68697.9
34	216	37863	946575	2.33006	2.33006	0	2.33006	0	88223
35	301	15200	380000	2.31658	2.31658	0	2.31658	1.10958e-06	35212
36	302	30263	756575	2.42425	2.42425	0	2.42425	1.31204e-06	73365
37	303	35864	896600	2.73884	2.73884	0	2.73884	1.99368e-06	98225.7
38	304	35026	875650	2.75175	2.75175	0	2.75175	0	96382.9
39	305	28124	703100	2.78134	2.78134	0	2.78134	1.14956e-06	78222.3
40	306	40316	1007900	0.519048	0.519048	0	0.519048	3.96588e-07	20925.9
41	307	36250	906250	3.02394	3.02394	0	3.02394	0	109618
42	308	39938	998450	2.16159	2.16159	0	2.16159	2.06754e-06	86329.6
43	309	33369	834225	2.6523	2.6523	0	2.6523	0	88504.6
44	310	29396	734900	2.42381	2.42381	0	2.42381	1.65005e-06	71250.3
45	311	33585	839625	2.39714	2.39714	0	2.39714	0	80508
46	312	12336	308400	2.25765	2.25765	0	2.25765	1.23382e-06	27850.4
47	313	47595	1189875	0.863359	0.863359	0	0.863359	2.78948e-07	41091.6
48	314	41806	1045150	1.71057	1.71057	0	1.71057	9.41021e-07	71512.1
49	315	38241	956025	0.950109	0.950109	0	0.950109	0	36333.1
50	316	10924	273100	4.48667	4.48667	0	4.48667	4.5586e-07	49012.3
51	317	164902	4122550	2.79221	2.79221	0	2.79221	4.12204e-06	460441
52	318	6338	158450	3.24612	3.24612	0	3.24612	0	20573.9
53	319	17685	442125	1.73827	1.73827	0	1.73827	9.46828e-07	30741.3
54	320	25531	638275	3.1304	3.1304	0	3.1304	1.54316e-06	79922.1
55	401	15590	389750	2.14842	2.14842	0	2.14842	7.69881e-07	33493.9
56	402	32399	809975	2.31676	2.31676	0	2.31676	8.00302e-07	75060.7
57	403	40644	1016100	2.80511	2.80511	0	2.80511	2.27848e-06	114011
58	404	30188	754700	0.587288	0.587288	0	0.587288	0	17729
59	405	29275	731875	1.12276	1.12276	0	1.12276	0	32868.7
60	406	31630	790750	3.37041	3.37041	0	3.37041	0	106606
61	407	27260	681500	0.426772	0.426772	0	0.426772	0	11633.8
62	408	19941	498525	1.45833	1.45833	0	1.45833	0	29080.6
63	409	42818	1070450	2.28465	2.28465	0	2.28465	1.69041e-06	97824.2
64	410	36813	920325	2.68675	2.68675	0	2.68675	1.72045e-06	98907.2
65	411	7656	191400	0.1	0.1	0	0.1	0	765.6
66	412	51696	1292400	1.79544	1.79544	0	1.79544	0	92817.2
67	413	62511	1562775	1.93789	1.93789	0	1.93789	1.95629e-06	121140
68	415	35459	886475	1.2875	1.2875	0	1.2875	0	45653.5
69	416	32521	813025	1	1	0	1	0	32521
70	419	8219	205475	0.993788	0.993788	0	0.993788	3.75175e-07	8167.94

## Sheet: supply-demand-ratio
NAME_NUMBE	ratio	BETWEEN 0-1	BETWEEN 1-100	BETWEEN 1-10
101	32.2183	0.42457	42.457	42.457
102	38.0459	0.427463	42.7463	42.7463
103	90.2142	0.453368	45.3368	45.3368
104	40.2932	0.428579	42.8579	42.8579
105	-84.3694	0.366677	36.6677	36.6677
106	-287.974	0.265577	26.5577	26.5577
107	228.997	0.522281	52.2281	52.2281
108	61.3874	0.439054	43.9054	43.9054
109	35.588	0.426243	42.6243	42.6243
110	43.0027	0.429925	42.9925	42.9925
111	-5.4593	0.405861	40.5861	40.5861
112	-6.70705	0.405241	40.5241	40.5241
113	152.898	0.484494	48.4494	48.4494
114	586.706	0.699903	69.9903	69.9903
115	-220.672	0.298996	29.8996	29.8996
116	-27.2642	0.395033	39.5033	39.5033
117	0	0.408571	40.8571	40.8571
118	-7.34487	0.404924	40.4924	40.4924
119	-12.2038	0.402512	40.2512	40.2512
201	192.65	0.504233	50.4233	50.4233
202	119.602	0.467961	46.7961	46.7961
203	-80.4649	0.368616	36.8616	36.8616
204	-12.5364	0.402346	40.2346	40.2346
205	-4.69728	0.406239	40.6239	40.6239
206	-56.0429	0.380743	38.0743	38.0743
207	-4.86388	0.406156	40.6156	40.6156
208	-80.1346	0.36878	36.878	36.878
209	-177.765	0.320301	32.0301	32.0301
210	-822.811	0	0	0
211	-155.802	0.331207	33.1207	33.1207
212	-112.427	0.352745	35.2745	35.2745
213	89.4274	0.452977	45.2977	45.2977
214	342.95	0.578865	57.8865	57.8865
215	-8.30179	0.404449	40.4449	40.4449
216	-46.5149	0.385474	38.5474	38.5474
217	0	0.408571	40.8571	40.8571
301	-4.40353	0.406385	40.6385	40.6385
302	103.435	0.459932	45.9932	45.9932
303	-5.30016	0.40594	40.594	40.594
304	1191.06	1	100	100
305	-12.4044	0.402412	40.2412	40.2412
306	-2.18514	0.407486	40.7486	40.7486
307	238.72	0.527109	52.7109	52.7109
308	201.112	0.508434	50.8434	50.8434
309	-292.503	0.263327	26.3327	26.3327
310	-8.83468	0.404185	40.4185	40.4185
311	212.452	0.514065	51.4065	51.4065
312	-4.3535	0.40641	40.641	40.641
313	-190.709	0.313874	31.3874	31.3874
314	-84.1325	0.366795	36.6795	36.6795
315	-3.4717	0.406848	40.6848	40.6848
316	-8.57504	0.404313	40.4313	40.4313
317	-3.49026	0.406838	40.6838	40.6838
318	-6.23841	0.405474	40.5474	40.5474
319	160.331	0.488185	48.8185	48.8185
320	-330.952	0.244236	24.4236	24.4236
401	-9.03689	0.404084	40.4084	40.4084
402	47.0465	0.431933	43.1933	43.1933
403	-12.2662	0.402481	40.2481	40.2481
404	7.69702	0.412393	41.2393	41.2393
405	12.1281	0.414594	41.4594	41.4594
406	41.0083	0.428934	42.8934	42.8934
407	4.75934	0.410935	41.0935	41.0935
408	71.1949	0.443924	44.3924	44.3924
409	47.0217	0.43192	43.192	43.192
410	53.1299	0.434953	43.4953	43.4953
411	-0.187729	0.408478	40.8478	40.8478
412	33.026	0.424971	42.4971	42.4971
413	34.4179	0.425662	42.5662	42.5662
414	0	0.408571	40.8571	40.8571
415	23.5577	0.420269	42.0269	42.0269
416	-3.85521	0.406657	40.6657	40.6657
417	0	0.408571	40.8571	40.8571
418	0	0.408571	40.8571	40.8571
419	-1.90006	0.407628	40.7628	40.7628

## Sheet: ratio
neigborhoods	sound level mean at sensitive landuses	demand for noise reduction	supply of noise reduction	ratio
101	84.0582	4.05821	1.30749	32.2183
102	85.4105	5.41051	2.05848	38.0459
103	82.1646	2.16465	1.95282	90.2142
104	85.1435	5.14347	2.07247	40.2932
105	77.3323	-2.66769	2.25071	-84.3694
106	79.2673	-0.732735	2.11008	-287.974
107	80.8254	0.825399	1.89013	228.997
108	82.9295	2.92948	1.79833	61.3874
109	83.3912	3.39116	1.20685	35.588
110	83.3093	3.3093	1.42309	43.0027
111	50.7091	-29.2909	1.59908	-5.4593
112	51.7591	-28.2409	1.89413	-6.70705
113	81.7912	1.7912	2.73871	152.898
114	80.5472	0.547244	3.21071	586.706
115	79.5126	-0.487414	1.07559	-220.672
116	70.7394	-9.26065	2.52484	-27.2642
117	0	-80	0	0
118	25.2232	-54.7768	4.02329	-7.34487
119	43.219	-36.781	4.48869	-12.2038
201	80.8732	0.873166	1.68216	192.65
202	81.2028	1.20275	1.43852	119.602
203	77.3895	-2.61053	2.10056	-80.4649
204	70.871	-9.12896	1.14444	-12.5364
205	50.8224	-29.1776	1.37056	-4.69728
206	77.0716	-2.92843	1.64118	-56.0429
207	52.4968	-27.5032	1.33772	-4.86388
208	77.9647	-2.03529	1.63097	-80.1346
209	78.3915	-1.60852	2.85939	-177.765
210	79.6274	-0.37263	3.06604	-822.811
211	78.1755	-1.82446	2.84254	-155.802
212	78.2426	-1.75739	1.97578	-112.427
213	82.3509	2.35085	2.1023	89.4274
214	80.4157	0.415723	1.42572	342.95
215	53.568	-26.432	2.19433	-8.30179
216	74.9907	-5.00928	2.33006	-46.5149
217	44.6479	-35.3521	0	0
301	27.3927	-52.6073	2.31658	-4.40353
302	82.3438	2.34375	2.42425	103.435
303	28.3253	-51.6747	2.73884	-5.30016
304	80.231	0.231033	2.75175	1191.06
305	57.5778	-22.4222	2.78134	-12.4044
306	56.2465	-23.7535	0.519048	-2.18514
307	81.2667	1.26673	3.02394	238.72
308	81.0748	1.07482	2.16159	201.112
309	79.0932	-0.906759	2.6523	-292.503
310	52.5648	-27.4352	2.42381	-8.83468
311	81.1283	1.12832	2.39714	212.452
312	28.1417	-51.8583	2.25765	-4.3535
313	79.5473	-0.45271	0.863359	-190.709
314	77.9668	-2.03319	1.71057	-84.1325
315	52.6327	-27.3673	0.950109	-3.4717
316	27.6776	-52.3224	4.48667	-8.57504
317	0	-80	2.79221	-3.49026
318	27.9655	-52.0345	3.24612	-6.23841
319	81.0842	1.08418	1.73827	160.331
320	79.0541	-0.945877	3.1304	-330.952
401	56.2261	-23.7739	2.14842	-9.03689
402	84.9244	4.92441	2.31676	47.0465
403	57.1313	-22.8687	2.80511	-12.2662
404	87.6301	7.63007	0.587288	7.69702
405	89.2575	9.25746	1.12276	12.1281
406	88.2189	8.21886	3.37041	41.0083
407	88.967	8.96703	0.426772	4.75934
408	82.0484	2.04837	1.45833	71.1949
409	84.8587	4.85872	2.28465	47.0217
410	85.0569	5.05694	2.68675	53.1299
411	26.7318	-53.2682	0.1	-0.187729
412	85.4364	5.43644	1.79544	33.026
413	85.6305	5.63048	1.93789	34.4179
414	0	-80	0	0
415	85.4653	5.46531	1.2875	23.5577
416	54.0611	-25.9389	1	-3.85521
417	72.6786	-7.32139	0	0
418	0	-80	0	0
419	27.6972	-52.3028	0.993788	-1.90006

## Sheet: Sheet5
road distance (m)	sound level at station A	sound level at station B	difrences between sound at A and B statinos	removing distance effect	barriers effect	kind of barriers
distance	A (dB(A))	(dB(A))	A (dB(A)) - B (dB(A))	(5m: 1.61), (10 m: 2.83)	(dB(A))
5	79	77	2	1.61	0.39	single tree
5	69.5	67.3	2.2	1.61	0.59	single tree
5	66	65	1	1.61	0.61	single tree
5	71	69	2	1.61	0.39	single tree
5	58.9	57	1.9	1.61	0.29	single tree
10	77	74.8	2.2	2.83	0.59	single tree
10	68	65.8	2.2	2.83	0.59	single tree
10	79	77	2	2.83	0.39	single tree
10	81	79	2	2.83	0.39	single tree
10	63.3	61.4	1.9	2.83	0.29	single tree
5	67.5	66	1.5	1.61	0.11	tree row-with low cover crown
5	73	70.5	2.5	1.61	0.89	tree row-with low cover crown
5	66	63.8	2.2	1.61	0.59	tree row-with low cover crown
5	82	79	3	1.61	1.39	tree row-with high cover crown
5	93	91	2	1.61	0.39	tree row-with low cover crown
5	83	80	3	1.61	1.39	tree and shrubs row-1.5 m width
5	77	73	4	1.61	2.39	tree and shrubs row-2 m width
10	74	71.6	2.4	2.83	0.79	tree row-with low cover crown
10	79	76.5	2.5	2.83	0.89	tree row-with low cover crown
10	88.5	86	2.5	2.83	0.89	tree row-with low cover crown
10	59	56	3	2.83	1.39	tree row-with high cover crown
10	83	80.5	2.5	2.83	0.89	tree row-with low cover crown
5	70	68.3	1.7	1.61	0.09	grass cover
5	65	64	1	1.61	0.61	grass cover
5	63	61	2	1.61	0.39	grass cover
5	71.4	69.5	1.9	1.61	0.29	grass cover
5	71.4	69.5	1.9	1.61	0.29	grass cover
10	59	58	1	2.83	0.61	grass cover
10	66	64	2	2.83	0.39	grass cover
10	68	65.8	2.2	2.83	0.59	grass cover
10	73	71.5	1.5	2.83	0.11	grass cover
10	79	77	2	2.83	0.39	grass cover
5	86	80.5	5.5	1.61	3.89	tree row with high cover crown- shrubs with 1.3 m width
5	63	57.8	5.2	1.61	3.59	tree row with grass cover and shrubs with 1 m width
5	59	54	5	1.61	3.39	tree row with grass cover and shrubs with 1 m width
5	81	76	5	1.61	3.39	tree row-with medium cover crown and shrubs with 1.5 m width
5	80	76.5	3.5	1.61	1.89	grass cover and shrubs with 1 m width
10	81	77	4	2.83	2.39	tree row-with medium cover crown and shrubs with 1 m width
10	83	77	6	2.83	4.39	tree row-with medium cover crown and shrubs with 1.5 m width
10	87	83	4	2.83	2.39	tree row-with high cover crown
10	89.8	83.6	6.2	2.83	4.59	tree row-with high cover crown and grass cover
10	91	86.5	4.5	2.83	2.89	tree row-with medium cover crown
5	66.5	60.5	6	1.61	4.39	garden
10	78	70	8	2.83	6.39	garden
10	69	64	5	2.83	3.39	garden
10	70	64.5	5.5	2.83	3.89	garden
